# Supplementary material for: iTRAQ Proteomic Analysis of Wheat (Triticum aestivum L.) Genotypes Differing in Waterlogging Tolerance
Source: Front Plant Sci. 2022 Apr 25;13:890083. doi: 10.3389/fpls.2022.890083 (PMC9084233; doi:10.3389/fpls.2022.890083)
Supplement: Supplementary file 7 [file Table_4.XLSX]

## Sheet: Sheet1
TableS4 GO annotation of differntial expressed proteins
Group of XM55/YM158-WL
Ontology	Class	number_of Xm55/YM158-WL_up	number_of_Xm55/YM158-WL_down	genes_of_Xm55/YM158-WL_up	genes_of_Xm55/YM158-WL_down
biological_process	metabolic process	9	7	TRIAE_CS42_6DL_TGACv1_526647_AA1688990.1;TRIAE_CS42_3AL_TGACv1_195570_AA0651350.1;TRIAE_CS42_2BL_TGACv1_131039_AA0421600.2;TRIAE_CS42_3AL_TGACv1_195570_AA0651350.2;TRIAE_CS42_4BL_TGACv1_321826_AA1065960.1;TRIAE_CS42_3DL_TGACv1_250912_AA0874940.2;TRIAE_CS42_3AL_TGACv1_195570_AA0651350.3;TRIAE_CS42_2BL_TGACv1_130584_AA0414140.1;TRIAE_CS42_3DL_TGACv1_250912_AA0874940.1	TRIAE_CS42_6BL_TGACv1_503168_AA1627380.3;TRIAE_CS42_6BL_TGACv1_503168_AA1627380.1;TRIAE_CS42_4BS_TGACv1_329474_AA1101780.1;TRIAE_CS42_4BS_TGACv1_330468_AA1107820.2;TRIAE_CS42_4BS_TGACv1_329474_AA1101780.3;TRIAE_CS42_6BL_TGACv1_503168_AA1627380.2;TRIAE_CS42_5DS_TGACv1_456540_AA1473460.1
biological_process	cellular component organization or biogenesis	6	0	TRIAE_CS42_3AL_TGACv1_195570_AA0651350.1;TRIAE_CS42_3AL_TGACv1_195570_AA0651350.2;TRIAE_CS42_3DL_TGACv1_250912_AA0874940.2;TRIAE_CS42_3AL_TGACv1_195570_AA0651350.3;TRIAE_CS42_2BL_TGACv1_130584_AA0414140.1;TRIAE_CS42_3DL_TGACv1_250912_AA0874940.1
biological_process	multi-organism process	2	0	TRIAE_CS42_6DL_TGACv1_526647_AA1688990.1;TRIAE_CS42_2BL_TGACv1_131039_AA0421600.2
biological_process	response to stimulus	4	1	TRIAE_CS42_6DL_TGACv1_526647_AA1688990.1;TRIAE_CS42_2BL_TGACv1_131039_AA0421600.2;TRIAE_CS42_4BL_TGACv1_321826_AA1065960.1;TRIAE_CS42_2BL_TGACv1_130584_AA0414140.1	TRIAE_CS42_5DS_TGACv1_456540_AA1473460.1
biological_process	cellular process	9	4	TRIAE_CS42_6DL_TGACv1_526647_AA1688990.1;TRIAE_CS42_3AL_TGACv1_195570_AA0651350.1;TRIAE_CS42_2BL_TGACv1_131039_AA0421600.2;TRIAE_CS42_3AL_TGACv1_195570_AA0651350.2;TRIAE_CS42_4BL_TGACv1_321826_AA1065960.1;TRIAE_CS42_3DL_TGACv1_250912_AA0874940.2;TRIAE_CS42_3AL_TGACv1_195570_AA0651350.3;TRIAE_CS42_2BL_TGACv1_130584_AA0414140.1;TRIAE_CS42_3DL_TGACv1_250912_AA0874940.1	TRIAE_CS42_4BS_TGACv1_329474_AA1101780.1;TRIAE_CS42_4BS_TGACv1_330468_AA1107820.2;TRIAE_CS42_4BS_TGACv1_329474_AA1101780.3;TRIAE_CS42_5DS_TGACv1_456540_AA1473460.1
biological_process	biological regulation	3	0	TRIAE_CS42_6DL_TGACv1_526647_AA1688990.1;TRIAE_CS42_2BL_TGACv1_131039_AA0421600.2;TRIAE_CS42_4BL_TGACv1_321826_AA1065960.1
biological_process	localization	2	0	TRIAE_CS42_3DS_TGACv1_272355_AA0919480.1;TRIAE_CS42_3AS_TGACv1_211332_AA0688720.1
biological_process	single-organism process	3	1	TRIAE_CS42_6DL_TGACv1_526647_AA1688990.1;TRIAE_CS42_2BL_TGACv1_131039_AA0421600.2;TRIAE_CS42_2BL_TGACv1_130584_AA0414140.1	TRIAE_CS42_5DS_TGACv1_456540_AA1473460.1
molecular_function	binding	11	7	TRIAE_CS42_6DL_TGACv1_526647_AA1688990.1;TRIAE_CS42_3AL_TGACv1_195570_AA0651350.1;TRIAE_CS42_2BL_TGACv1_131039_AA0421600.2;TRIAE_CS42_3AL_TGACv1_195570_AA0651350.2;TRIAE_CS42_4BL_TGACv1_321826_AA1065960.1;TRIAE_CS42_3DL_TGACv1_250912_AA0874940.2;TRIAE_CS42_3DS_TGACv1_272355_AA0919480.1;TRIAE_CS42_3AS_TGACv1_211332_AA0688720.1;TRIAE_CS42_3AL_TGACv1_195570_AA0651350.3;TRIAE_CS42_2BL_TGACv1_130584_A…	TRIAE_CS42_6BL_TGACv1_503168_AA1627380.3;TRIAE_CS42_6BL_TGACv1_503168_AA1627380.1;TRIAE_CS42_4BS_TGACv1_329474_AA1101780.1;TRIAE_CS42_4BS_TGACv1_330468_AA1107820.2;TRIAE_CS42_4BS_TGACv1_329474_AA1101780.3;TRIAE_CS42_6BL_TGACv1_503168_AA1627380.2;TRIAE_CS42_5DS_TGACv1_456540_AA1473460.1
molecular_function	catalytic activity	2	4	TRIAE_CS42_4BL_TGACv1_321826_AA1065960.1;TRIAE_CS42_2BL_TGACv1_130584_AA0414140.1	TRIAE_CS42_6BL_TGACv1_503168_AA1627380.3;TRIAE_CS42_6BL_TGACv1_503168_AA1627380.1;TRIAE_CS42_6BL_TGACv1_503168_AA1627380.2;TRIAE_CS42_5DS_TGACv1_456540_AA1473460.1
cellular_component	organelle part	10	4	TRIAE_CS42_6DL_TGACv1_526647_AA1688990.1;TRIAE_CS42_3AL_TGACv1_195570_AA0651350.1;TRIAE_CS42_2BL_TGACv1_131039_AA0421600.2;TRIAE_CS42_3AL_TGACv1_195570_AA0651350.2;TRIAE_CS42_4BL_TGACv1_321826_AA1065960.1;TRIAE_CS42_3DL_TGACv1_250912_AA0874940.2;TRIAE_CS42_2BL_TGACv1_131439_AA0427700.2;TRIAE_CS42_3AL_TGACv1_195570_AA0651350.3;TRIAE_CS42_2BL_TGACv1_130584_AA0414140.1;TRIAE_CS42_3DL_TGACv1_250912_A…	TRIAE_CS42_4BS_TGACv1_329474_AA1101780.1;TRIAE_CS42_4BS_TGACv1_330468_AA1107820.2;TRIAE_CS42_4BS_TGACv1_329474_AA1101780.3;TRIAE_CS42_5DS_TGACv1_456540_AA1473460.1
cellular_component	membrane-enclosed lumen	3	2	TRIAE_CS42_6DL_TGACv1_526647_AA1688990.1;TRIAE_CS42_2BL_TGACv1_131039_AA0421600.2;TRIAE_CS42_2BL_TGACv1_131439_AA0427700.2	TRIAE_CS42_4BS_TGACv1_329474_AA1101780.1;TRIAE_CS42_4BS_TGACv1_329474_AA1101780.3
cellular_component	organelle	12	5	TRIAE_CS42_6DL_TGACv1_526647_AA1688990.1;TRIAE_CS42_3AL_TGACv1_195570_AA0651350.1;TRIAE_CS42_2BL_TGACv1_131039_AA0421600.2;TRIAE_CS42_3AL_TGACv1_195570_AA0651350.2;TRIAE_CS42_4BL_TGACv1_321826_AA1065960.1;TRIAE_CS42_3DL_TGACv1_250912_AA0874940.2;TRIAE_CS42_2BL_TGACv1_131439_AA0427700.2;TRIAE_CS42_3DS_TGACv1_272355_AA0919480.1;TRIAE_CS42_3AS_TGACv1_211332_AA0688720.1;TRIAE_CS42_3AL_TGACv1_195570_A…	TRIAE_CS42_4BS_TGACv1_329474_AA1101780.1;TRIAE_CS42_4BS_TGACv1_330468_AA1107820.2;TRIAE_CS42_4BS_TGACv1_329474_AA1101780.3;AIG90456;TRIAE_CS42_5DS_TGACv1_456540_AA1473460.1
cellular_component	cell junction	2	1	TRIAE_CS42_6DL_TGACv1_526647_AA1688990.1;TRIAE_CS42_2BL_TGACv1_131039_AA0421600.2	TRIAE_CS42_5DS_TGACv1_456540_AA1473460.1
cellular_component	symplast	2	1	TRIAE_CS42_6DL_TGACv1_526647_AA1688990.1;TRIAE_CS42_2BL_TGACv1_131039_AA0421600.2	TRIAE_CS42_5DS_TGACv1_456540_AA1473460.1
cellular_component	membrane	5	4	TRIAE_CS42_6DL_TGACv1_526647_AA1688990.1;TRIAE_CS42_2BL_TGACv1_131039_AA0421600.2;TRIAE_CS42_3DS_TGACv1_272355_AA0919480.1;TRIAE_CS42_3AS_TGACv1_211332_AA0688720.1;TRIAE_CS42_2BL_TGACv1_130584_AA0414140.1	TRIAE_CS42_4BS_TGACv1_329474_AA1101780.1;TRIAE_CS42_4BS_TGACv1_330468_AA1107820.2;TRIAE_CS42_4BS_TGACv1_329474_AA1101780.3;TRIAE_CS42_5DS_TGACv1_456540_AA1473460.1
cellular_component	extracellular region	2	0	TRIAE_CS42_6DL_TGACv1_526647_AA1688990.1;TRIAE_CS42_2BL_TGACv1_131039_AA0421600.2
cellular_component	macromolecular complex	2	4	TRIAE_CS42_6DL_TGACv1_526647_AA1688990.1;TRIAE_CS42_2BL_TGACv1_131039_AA0421600.2	TRIAE_CS42_2BL_TGACv1_132610_AA0438610.1;TRIAE_CS42_4BS_TGACv1_329474_AA1101780.1;TRIAE_CS42_4BS_TGACv1_330468_AA1107820.2;TRIAE_CS42_4BS_TGACv1_329474_AA1101780.3
cellular_component	membrane part	1	3	TRIAE_CS42_2BL_TGACv1_130584_AA0414140.1	TRIAE_CS42_4BS_TGACv1_329474_AA1101780.1;TRIAE_CS42_4BS_TGACv1_330468_AA1107820.2;TRIAE_CS42_4BS_TGACv1_329474_AA1101780.3
cellular_component	cell	12	6	TRIAE_CS42_6DL_TGACv1_526647_AA1688990.1;TRIAE_CS42_3AL_TGACv1_195570_AA0651350.1;TRIAE_CS42_2BL_TGACv1_131039_AA0421600.2;TRIAE_CS42_3AL_TGACv1_195570_AA0651350.2;TRIAE_CS42_4BL_TGACv1_321826_AA1065960.1;TRIAE_CS42_3DL_TGACv1_250912_AA0874940.2;TRIAE_CS42_2BL_TGACv1_131439_AA0427700.2;TRIAE_CS42_3DS_TGACv1_272355_AA0919480.1;TRIAE_CS42_3AS_TGACv1_211332_AA0688720.1;TRIAE_CS42_3AL_TGACv1_195570_A…	TRIAE_CS42_2BL_TGACv1_132610_AA0438610.1;TRIAE_CS42_4BS_TGACv1_329474_AA1101780.1;TRIAE_CS42_4BS_TGACv1_330468_AA1107820.2;TRIAE_CS42_4BS_TGACv1_329474_AA1101780.3;AIG90456;TRIAE_CS42_5DS_TGACv1_456540_AA1473460.1
cellular_component	cell part	12	6	TRIAE_CS42_6DL_TGACv1_526647_AA1688990.1;TRIAE_CS42_3AL_TGACv1_195570_AA0651350.1;TRIAE_CS42_2BL_TGACv1_131039_AA0421600.2;TRIAE_CS42_3AL_TGACv1_195570_AA0651350.2;TRIAE_CS42_4BL_TGACv1_321826_AA1065960.1;TRIAE_CS42_3DL_TGACv1_250912_AA0874940.2;TRIAE_CS42_2BL_TGACv1_131439_AA0427700.2;TRIAE_CS42_3DS_TGACv1_272355_AA0919480.1;TRIAE_CS42_3AS_TGACv1_211332_AA0688720.1;TRIAE_CS42_3AL_TGACv1_195570_A…	TRIAE_CS42_2BL_TGACv1_132610_AA0438610.1;TRIAE_CS42_4BS_TGACv1_329474_AA1101780.1;TRIAE_CS42_4BS_TGACv1_330468_AA1107820.2;TRIAE_CS42_4BS_TGACv1_329474_AA1101780.3;AIG90456;TRIAE_CS42_5DS_TGACv1_456540_AA1473460.1
Group of XM55/YM158-CK
Ontology	Class	number_of_XM55/YM158-CK_up	number_of_XM55/YM158-CK_down	genes_of_XM55/YM158-CK_up	genes_of_XM55/YM158-CK_down
biological_process	response to stimulus	16	13	TRIAE_CS42_4AL_TGACv1_290053_AA0980920.2;TRIAE_CS42_6DL_TGACv1_527144_AA1699290.1;TRIAE_CS42_4DL_TGACv1_344347_AA1146290.1;TRIAE_CS42_1BS_TGACv1_052525_AA0181760.1;TRIAE_CS42_4BL_TGACv1_321826_AA1065960.1;TRIAE_CS42_6DL_TGACv1_527144_AA1699290.2;TRIAE_CS42_4AL_TGACv1_290053_AA0980920.4;TRIAE_CS42_5AL_TGACv1_378731_AA1254390.1;TRIAE_CS42_4AL_TGACv1_290053_AA0980920.3;TRIAE_CS42_2BL_TGACv1_130584_A…	TRIAE_CS42_2AS_TGACv1_112810_AA0345610.1;TRIAE_CS42_5BL_TGACv1_404484_AA1301600.1;TRIAE_CS42_1BL_TGACv1_031408_AA0113420.1;TRIAE_CS42_2BS_TGACv1_147491_AA0483780.1;TRIAE_CS42_2DS_TGACv1_178953_AA0602720.1;TRIAE_CS42_5AL_TGACv1_374690_AA1206680.1;TRIAE_CS42_2AS_TGACv1_112810_AA0345610.2;TRIAE_CS42_2AS_TGACv1_112955_AA0348610.2;TRIAE_CS42_1DL_TGACv1_062185_AA0210150.1;TRIAE_CS42_5AL_TGACv1_374690_A…
biological_process	multi-organism process	9	0	TRIAE_CS42_4AL_TGACv1_290053_AA0980920.2;TRIAE_CS42_4DL_TGACv1_344347_AA1146290.1;TRIAE_CS42_4AL_TGACv1_290053_AA0980920.4;TRIAE_CS42_5AL_TGACv1_378731_AA1254390.1;TRIAE_CS42_4AL_TGACv1_290053_AA0980920.3;TRIAE_CS42_4DS_TGACv1_361664_AA1171230.2;TRIAE_CS42_4AL_TGACv1_290053_AA0980920.1;TRIAE_CS42_4DS_TGACv1_361664_AA1171230.1;TRIAE_CS42_5BL_TGACv1_407642_AA1358540.1
biological_process	multicellular organismal process	6	0	TRIAE_CS42_4AL_TGACv1_290053_AA0980920.2;TRIAE_CS42_4AL_TGACv1_290053_AA0980920.4;TRIAE_CS42_4AL_TGACv1_290053_AA0980920.3;TRIAE_CS42_4DS_TGACv1_361664_AA1171230.2;TRIAE_CS42_4AL_TGACv1_290053_AA0980920.1;TRIAE_CS42_4DS_TGACv1_361664_AA1171230.1
biological_process	developmental process	6	0	TRIAE_CS42_4AL_TGACv1_290053_AA0980920.2;TRIAE_CS42_4AL_TGACv1_290053_AA0980920.4;TRIAE_CS42_4AL_TGACv1_290053_AA0980920.3;TRIAE_CS42_4DS_TGACv1_361664_AA1171230.2;TRIAE_CS42_4AL_TGACv1_290053_AA0980920.1;TRIAE_CS42_4DS_TGACv1_361664_AA1171230.1
biological_process	localization	7	0	TRIAE_CS42_U_TGACv1_644195_AA2137980.1;TRIAE_CS42_5AL_TGACv1_378731_AA1254390.1;TRIAE_CS42_4BL_TGACv1_320576_AA1043650.1;TRIAE_CS42_4BL_TGACv1_320576_AA1043650.2;TRIAE_CS42_4AS_TGACv1_308486_AA1028240.2;TRIAE_CS42_4AS_TGACv1_308486_AA1028240.1;TRIAE_CS42_5BL_TGACv1_407642_AA1358540.1
biological_process	metabolic process	10	17	TRIAE_CS42_6AL_TGACv1_474709_AA1535780.1;TRIAE_CS42_6DL_TGACv1_527144_AA1699290.1;TRIAE_CS42_4DL_TGACv1_344347_AA1146290.1;TRIAE_CS42_1BS_TGACv1_052525_AA0181760.1;TRIAE_CS42_4BL_TGACv1_321826_AA1065960.1;TRIAE_CS42_6DL_TGACv1_527144_AA1699290.2;TRIAE_CS42_5AL_TGACv1_376019_AA1230850.1;TRIAE_CS42_2BL_TGACv1_130584_AA0414140.1;TRIAE_CS42_6BL_TGACv1_500044_AA1597870.1;TRIAE_CS42_6AL_TGACv1_473748_A…	TRIAE_CS42_6BL_TGACv1_503168_AA1627380.3;TRIAE_CS42_2AS_TGACv1_112810_AA0345610.1;TRIAE_CS42_5BL_TGACv1_404484_AA1301600.1;TRIAE_CS42_6BL_TGACv1_503168_AA1627380.1;TRIAE_CS42_1BL_TGACv1_031408_AA0113420.1;TRIAE_CS42_6DL_TGACv1_526647_AA1688900.2;TRIAE_CS42_2BS_TGACv1_147491_AA0483780.1;TRIAE_CS42_2DS_TGACv1_178953_AA0602720.1;TRIAE_CS42_5AL_TGACv1_374690_AA1206680.1;TRIAE_CS42_2AS_TGACv1_112810_A…
biological_process	cellular component organization or biogenesis	5	2	TRIAE_CS42_6DL_TGACv1_527144_AA1699290.1;TRIAE_CS42_6DL_TGACv1_527144_AA1699290.2;TRIAE_CS42_2BL_TGACv1_130584_AA0414140.1;TRIAE_CS42_6BL_TGACv1_500044_AA1597870.1;TRIAE_CS42_6AL_TGACv1_473748_AA1532760.1	TRIAE_CS42_1AL_TGACv1_000553_AA0014550.1;TRIAE_CS42_1DL_TGACv1_062818_AA0220440.1
biological_process	cellular process	9	16	TRIAE_CS42_6DL_TGACv1_527144_AA1699290.1;TRIAE_CS42_4DL_TGACv1_344347_AA1146290.1;TRIAE_CS42_1BS_TGACv1_052525_AA0181760.1;TRIAE_CS42_4BL_TGACv1_321826_AA1065960.1;TRIAE_CS42_6DL_TGACv1_527144_AA1699290.2;TRIAE_CS42_5AL_TGACv1_376019_AA1230850.1;TRIAE_CS42_2BL_TGACv1_130584_AA0414140.1;TRIAE_CS42_6BL_TGACv1_500044_AA1597870.1;TRIAE_CS42_6AL_TGACv1_473748_AA1532760.1	TRIAE_CS42_2AS_TGACv1_112810_AA0345610.1;TRIAE_CS42_5BL_TGACv1_404484_AA1301600.1;TRIAE_CS42_1BL_TGACv1_031408_AA0113420.1;TRIAE_CS42_6DL_TGACv1_526647_AA1688900.2;TRIAE_CS42_2BS_TGACv1_147491_AA0483780.1;TRIAE_CS42_2DS_TGACv1_178953_AA0602720.1;TRIAE_CS42_1AL_TGACv1_000553_AA0014550.1;TRIAE_CS42_5AL_TGACv1_374690_AA1206680.1;TRIAE_CS42_2AS_TGACv1_112810_AA0345610.2;TRIAE_CS42_2AS_TGACv1_112955_A…
biological_process	biological regulation	2	0	TRIAE_CS42_4DL_TGACv1_344347_AA1146290.1;TRIAE_CS42_4BL_TGACv1_321826_AA1065960.1
biological_process	single-organism process	9	1	TRIAE_CS42_4AL_TGACv1_290053_AA0980920.2;TRIAE_CS42_1BS_TGACv1_052525_AA0181760.1;TRIAE_CS42_4AL_TGACv1_290053_AA0980920.4;TRIAE_CS42_4AL_TGACv1_290053_AA0980920.3;TRIAE_CS42_5AL_TGACv1_376019_AA1230850.1;TRIAE_CS42_2BL_TGACv1_130584_AA0414140.1;TRIAE_CS42_4DS_TGACv1_361664_AA1171230.2;TRIAE_CS42_4AL_TGACv1_290053_AA0980920.1;TRIAE_CS42_4DS_TGACv1_361664_AA1171230.1	TRIAE_CS42_6DL_TGACv1_526647_AA1688900.2
molecular_function	binding	24	16	TRIAE_CS42_5BS_TGACv1_423362_AA1375070.1;TRIAE_CS42_U_TGACv1_643161_AA2128250.1;TRIAE_CS42_4AL_TGACv1_290053_AA0980920.2;TRIAE_CS42_6DL_TGACv1_527144_AA1699290.1;TRIAE_CS42_4DL_TGACv1_344347_AA1146290.1;TRIAE_CS42_1BS_TGACv1_052525_AA0181760.1;TRIAE_CS42_4BL_TGACv1_321826_AA1065960.1;TRIAE_CS42_6DL_TGACv1_527144_AA1699290.2;TRIAE_CS42_U_TGACv1_644195_AA2137980.1;TRIAE_CS42_4AL_TGACv1_290053_AA098…	TRIAE_CS42_6BL_TGACv1_503168_AA1627380.3;TRIAE_CS42_2AS_TGACv1_112810_AA0345610.1;TRIAE_CS42_5BL_TGACv1_404484_AA1301600.1;TRIAE_CS42_6BL_TGACv1_503168_AA1627380.1;TRIAE_CS42_1BL_TGACv1_031408_AA0113420.1;TRIAE_CS42_2BS_TGACv1_147491_AA0483780.1;TRIAE_CS42_2DS_TGACv1_178953_AA0602720.1;TRIAE_CS42_5AL_TGACv1_374690_AA1206680.1;TRIAE_CS42_2AS_TGACv1_112810_AA0345610.2;TRIAE_CS42_2AS_TGACv1_112955_A…
molecular_function	molecular function regulator	6	0	TRIAE_CS42_4AL_TGACv1_290053_AA0980920.2;TRIAE_CS42_4AL_TGACv1_290053_AA0980920.4;TRIAE_CS42_4AL_TGACv1_290053_AA0980920.3;TRIAE_CS42_4DS_TGACv1_361664_AA1171230.2;TRIAE_CS42_4AL_TGACv1_290053_AA0980920.1;TRIAE_CS42_4DS_TGACv1_361664_AA1171230.1
molecular_function	antioxidant activity	1	0	TRIAE_CS42_1BS_TGACv1_052525_AA0181760.1
molecular_function	transporter activity	2	0	TRIAE_CS42_5AL_TGACv1_378731_AA1254390.1;TRIAE_CS42_5BL_TGACv1_407642_AA1358540.1
molecular_function	catalytic activity	10	4	TRIAE_CS42_6AL_TGACv1_474709_AA1535780.1;TRIAE_CS42_4BS_TGACv1_328260_AA1085360.2;TRIAE_CS42_1BS_TGACv1_052525_AA0181760.1;TRIAE_CS42_4BS_TGACv1_328260_AA1085360.3;TRIAE_CS42_4BL_TGACv1_321826_AA1065960.1;TRIAE_CS42_3AL_TGACv1_194480_AA0633800.1;TRIAE_CS42_5AL_TGACv1_376019_AA1230850.1;TRIAE_CS42_2BL_TGACv1_130584_AA0414140.1;TRIAE_CS42_4BS_TGACv1_328260_AA1085360.1;TRIAE_CS42_4BS_TGACv1_328260_A…	TRIAE_CS42_6BL_TGACv1_503168_AA1627380.3;TRIAE_CS42_6BL_TGACv1_503168_AA1627380.1;TRIAE_CS42_6DL_TGACv1_526647_AA1688900.2;TRIAE_CS42_6BL_TGACv1_503168_AA1627380.2
cellular_component	membrane	20	15	TRIAE_CS42_4AL_TGACv1_290053_AA0980920.2;TRIAE_CS42_6DL_TGACv1_527144_AA1699290.1;TRIAE_CS42_4DL_TGACv1_344347_AA1146290.1;TRIAE_CS42_6DL_TGACv1_527144_AA1699290.2;TRIAE_CS42_U_TGACv1_644195_AA2137980.1;TRIAE_CS42_4AL_TGACv1_290053_AA0980920.4;TRIAE_CS42_3AL_TGACv1_194480_AA0633800.1;TRIAE_CS42_5AL_TGACv1_378731_AA1254390.1;TRIAE_CS42_4AL_TGACv1_290053_AA0980920.3;TRIAE_CS42_2BL_TGACv1_130584_AA0…	TRIAE_CS42_2AS_TGACv1_112810_AA0345610.1;TRIAE_CS42_5BL_TGACv1_404484_AA1301600.1;TRIAE_CS42_1BL_TGACv1_031408_AA0113420.1;TRIAE_CS42_2BS_TGACv1_147491_AA0483780.1;TRIAE_CS42_2DS_TGACv1_178953_AA0602720.1;TRIAE_CS42_1AL_TGACv1_000553_AA0014550.1;TRIAE_CS42_5AL_TGACv1_374690_AA1206680.1;TRIAE_CS42_2AS_TGACv1_112810_AA0345610.2;TRIAE_CS42_2AS_TGACv1_112955_AA0348610.2;TRIAE_CS42_1DL_TGACv1_062185_A…
cellular_component	organelle part	21	15	TRIAE_CS42_4AL_TGACv1_290053_AA0980920.2;TRIAE_CS42_6DL_TGACv1_527144_AA1699290.1;TRIAE_CS42_4DL_TGACv1_344347_AA1146290.1;TRIAE_CS42_4BL_TGACv1_321826_AA1065960.1;TRIAE_CS42_6DL_TGACv1_527144_AA1699290.2;TRIAE_CS42_U_TGACv1_644195_AA2137980.1;TRIAE_CS42_2BL_TGACv1_131439_AA0427700.2;TRIAE_CS42_4AL_TGACv1_290053_AA0980920.4;TRIAE_CS42_5AL_TGACv1_378731_AA1254390.1;TRIAE_CS42_4AL_TGACv1_290053_AA0…	TRIAE_CS42_2AS_TGACv1_112810_AA0345610.1;TRIAE_CS42_5BL_TGACv1_404484_AA1301600.1;TRIAE_CS42_1BL_TGACv1_031408_AA0113420.1;TRIAE_CS42_2BS_TGACv1_147491_AA0483780.1;TRIAE_CS42_2DS_TGACv1_178953_AA0602720.1;TRIAE_CS42_1AL_TGACv1_000553_AA0014550.1;TRIAE_CS42_5AL_TGACv1_374690_AA1206680.1;TRIAE_CS42_2AS_TGACv1_112810_AA0345610.2;TRIAE_CS42_2AS_TGACv1_112955_AA0348610.2;TRIAE_CS42_1DL_TGACv1_062185_A…
cellular_component	extracellular region	13	0	TRIAE_CS42_4AL_TGACv1_290053_AA0980920.2;TRIAE_CS42_4DL_TGACv1_344347_AA1146290.1;TRIAE_CS42_1BS_TGACv1_052525_AA0181760.1;TRIAE_CS42_U_TGACv1_644195_AA2137980.1;TRIAE_CS42_4AL_TGACv1_290053_AA0980920.4;TRIAE_CS42_4AL_TGACv1_290053_AA0980920.3;TRIAE_CS42_4BL_TGACv1_320576_AA1043650.1;TRIAE_CS42_4BL_TGACv1_320576_AA1043650.2;TRIAE_CS42_4AS_TGACv1_308486_AA1028240.2;TRIAE_CS42_4DS_TGACv1_361664_AA1…
cellular_component	organelle	23	17	TRIAE_CS42_4AL_TGACv1_290053_AA0980920.2;TRIAE_CS42_6DL_TGACv1_527144_AA1699290.1;TRIAE_CS42_4DL_TGACv1_344347_AA1146290.1;TRIAE_CS42_1BS_TGACv1_052525_AA0181760.1;TRIAE_CS42_4BL_TGACv1_321826_AA1065960.1;TRIAE_CS42_6DL_TGACv1_527144_AA1699290.2;TRIAE_CS42_U_TGACv1_644195_AA2137980.1;TRIAE_CS42_2BL_TGACv1_131439_AA0427700.2;TRIAE_CS42_4AL_TGACv1_290053_AA0980920.4;TRIAE_CS42_5AL_TGACv1_378731_AA1…	TRIAE_CS42_2AS_TGACv1_112810_AA0345610.1;TRIAE_CS42_5BL_TGACv1_404484_AA1301600.1;TRIAE_CS42_1BL_TGACv1_031408_AA0113420.1;TRIAE_CS42_6DL_TGACv1_526647_AA1688900.2;TRIAE_CS42_2BS_TGACv1_147491_AA0483780.1;TRIAE_CS42_2DS_TGACv1_178953_AA0602720.1;TRIAE_CS42_1AL_TGACv1_000553_AA0014550.1;TRIAE_CS42_5AL_TGACv1_374690_AA1206680.1;AIG90481;TRIAE_CS42_2AS_TGACv1_112810_AA0345610.2;TRIAE_CS42_2AS_TGACv1…
cellular_component	membrane part	13	0	TRIAE_CS42_6DL_TGACv1_527144_AA1699290.1;TRIAE_CS42_6DL_TGACv1_527144_AA1699290.2;TRIAE_CS42_U_TGACv1_644195_AA2137980.1;TRIAE_CS42_3AL_TGACv1_194480_AA0633800.1;TRIAE_CS42_5AL_TGACv1_378731_AA1254390.1;TRIAE_CS42_2BL_TGACv1_130584_AA0414140.1;TRIAE_CS42_6BL_TGACv1_500044_AA1597870.1;TRIAE_CS42_6AL_TGACv1_473748_AA1532760.1;TRIAE_CS42_4BL_TGACv1_320576_AA1043650.1;TRIAE_CS42_4BL_TGACv1_320576_AA1…
cellular_component	cell	24	18	TRIAE_CS42_4AL_TGACv1_290053_AA0980920.2;TRIAE_CS42_6DL_TGACv1_527144_AA1699290.1;TRIAE_CS42_4DL_TGACv1_344347_AA1146290.1;TRIAE_CS42_1BS_TGACv1_052525_AA0181760.1;TRIAE_CS42_4BL_TGACv1_321826_AA1065960.1;TRIAE_CS42_6DL_TGACv1_527144_AA1699290.2;TRIAE_CS42_U_TGACv1_644195_AA2137980.1;TRIAE_CS42_2BL_TGACv1_131439_AA0427700.2;TRIAE_CS42_4AL_TGACv1_290053_AA0980920.4;TRIAE_CS42_3AL_TGACv1_194480_AA0…	TRIAE_CS42_2BL_TGACv1_132610_AA0438610.1;TRIAE_CS42_2AS_TGACv1_112810_AA0345610.1;TRIAE_CS42_5BL_TGACv1_404484_AA1301600.1;TRIAE_CS42_1BL_TGACv1_031408_AA0113420.1;TRIAE_CS42_6DL_TGACv1_526647_AA1688900.2;TRIAE_CS42_2BS_TGACv1_147491_AA0483780.1;TRIAE_CS42_2DS_TGACv1_178953_AA0602720.1;TRIAE_CS42_1AL_TGACv1_000553_AA0014550.1;TRIAE_CS42_5AL_TGACv1_374690_AA1206680.1;AIG90481;TRIAE_CS42_2AS_TGACv1…
cellular_component	cell part	24	18	TRIAE_CS42_4AL_TGACv1_290053_AA0980920.2;TRIAE_CS42_6DL_TGACv1_527144_AA1699290.1;TRIAE_CS42_4DL_TGACv1_344347_AA1146290.1;TRIAE_CS42_1BS_TGACv1_052525_AA0181760.1;TRIAE_CS42_4BL_TGACv1_321826_AA1065960.1;TRIAE_CS42_6DL_TGACv1_527144_AA1699290.2;TRIAE_CS42_U_TGACv1_644195_AA2137980.1;TRIAE_CS42_2BL_TGACv1_131439_AA0427700.2;TRIAE_CS42_4AL_TGACv1_290053_AA0980920.4;TRIAE_CS42_3AL_TGACv1_194480_AA0…	TRIAE_CS42_2BL_TGACv1_132610_AA0438610.1;TRIAE_CS42_2AS_TGACv1_112810_AA0345610.1;TRIAE_CS42_5BL_TGACv1_404484_AA1301600.1;TRIAE_CS42_1BL_TGACv1_031408_AA0113420.1;TRIAE_CS42_6DL_TGACv1_526647_AA1688900.2;TRIAE_CS42_2BS_TGACv1_147491_AA0483780.1;TRIAE_CS42_2DS_TGACv1_178953_AA0602720.1;TRIAE_CS42_1AL_TGACv1_000553_AA0014550.1;TRIAE_CS42_5AL_TGACv1_374690_AA1206680.1;AIG90481;TRIAE_CS42_2AS_TGACv1…
cellular_component	macromolecular complex	11	1	TRIAE_CS42_6DL_TGACv1_527144_AA1699290.1;TRIAE_CS42_6DL_TGACv1_527144_AA1699290.2;TRIAE_CS42_U_TGACv1_644195_AA2137980.1;TRIAE_CS42_5AL_TGACv1_378731_AA1254390.1;TRIAE_CS42_6BL_TGACv1_500044_AA1597870.1;TRIAE_CS42_6AL_TGACv1_473748_AA1532760.1;TRIAE_CS42_4BL_TGACv1_320576_AA1043650.1;TRIAE_CS42_4BL_TGACv1_320576_AA1043650.2;TRIAE_CS42_4AS_TGACv1_308486_AA1028240.2;TRIAE_CS42_4AS_TGACv1_308486_AA1…	TRIAE_CS42_2BL_TGACv1_132610_AA0438610.1
cellular_component	membrane-enclosed lumen	1	0	TRIAE_CS42_2BL_TGACv1_131439_AA0427700.2
Group of XM55-WL/XM55-CK
Ontology	Class	number_of_XM55-WL/XM55-CK_up	number_of_XM55-WL/XM55-CK_down	genes_of_XM55-WL/XM55-CK_up	genes_of_XM55-WL/XM55-CK_down
biological_process	metabolic process	19	43	TRIAE_CS42_3DS_TGACv1_272354_AA0919380.1;TRIAE_CS42_3B_TGACv1_226896_AA0820020.3;TRIAE_CS42_3B_TGACv1_226896_AA0820020.1;TRIAE_CS42_3B_TGACv1_226896_AA0820020.2;TRIAE_CS42_3AS_TGACv1_210886_AA0680840.1;TRIAE_CS42_6AS_TGACv1_485670_AA1549870.1;TRIAE_CS42_1BL_TGACv1_030454_AA0091140.2;TRIAE_CS42_4DS_TGACv1_361148_AA1161950.1;TRIAE_CS42_3B_TGACv1_226896_AA0820020.4;TRIAE_CS42_2AL_TGACv1_094081_AA029…	TRIAE_CS42_1AS_TGACv1_019295_AA0064480.4;TRIAE_CS42_1AS_TGACv1_019295_AA0064480.3;TRIAE_CS42_4AL_TGACv1_289007_AA0963320.1;TRIAE_CS42_1AS_TGACv1_019295_AA0064480.8;TRIAE_CS42_1DL_TGACv1_063491_AA0227880.2;TRIAE_CS42_2DS_TGACv1_177526_AA0579360.3;TRIAE_CS42_4BS_TGACv1_330306_AA1107010.1;TRIAE_CS42_2AL_TGACv1_095116_AA0307060.1;TRIAE_CS42_6DL_TGACv1_527764_AA1708330.1;TRIAE_CS42_1DS_TGACv1_081075_A…
biological_process	cellular process	23	42	TRIAE_CS42_5DL_TGACv1_432955_AA1395960.1;TRIAE_CS42_3DS_TGACv1_272354_AA0919380.1;TRIAE_CS42_3B_TGACv1_226896_AA0820020.3;TRIAE_CS42_3B_TGACv1_226896_AA0820020.1;TRIAE_CS42_3B_TGACv1_226896_AA0820020.2;TRIAE_CS42_3AS_TGACv1_210886_AA0680840.1;TRIAE_CS42_6AS_TGACv1_485670_AA1549870.1;TRIAE_CS42_1BL_TGACv1_030454_AA0091140.2;TRIAE_CS42_4DS_TGACv1_361148_AA1161950.1;TRIAE_CS42_3B_TGACv1_226896_AA082…	TRIAE_CS42_1AS_TGACv1_019295_AA0064480.4;TRIAE_CS42_1AS_TGACv1_019295_AA0064480.3;TRIAE_CS42_4AL_TGACv1_289007_AA0963320.1;TRIAE_CS42_1AS_TGACv1_019295_AA0064480.8;TRIAE_CS42_1DL_TGACv1_063491_AA0227880.2;TRIAE_CS42_2DS_TGACv1_177526_AA0579360.3;TRIAE_CS42_2AS_TGACv1_112463_AA0338530.1;TRIAE_CS42_4BS_TGACv1_330306_AA1107010.1;TRIAE_CS42_2AL_TGACv1_095116_AA0307060.1;TRIAE_CS42_1DS_TGACv1_081075_A…
biological_process	single-organism process	7	33	TRIAE_CS42_5DL_TGACv1_432955_AA1395960.1;TRIAE_CS42_5AL_TGACv1_376699_AA1239990.1;TRIAE_CS42_5AL_TGACv1_376699_AA1239990.3;TRIAE_CS42_5AL_TGACv1_376699_AA1239990.2;TRIAE_CS42_4BL_TGACv1_320411_AA1038280.1;TRIAE_CS42_2BL_TGACv1_130584_AA0414140.1;TRIAE_CS42_5DL_TGACv1_432955_AA1395960.2	TRIAE_CS42_1AS_TGACv1_019295_AA0064480.4;TRIAE_CS42_1AS_TGACv1_019295_AA0064480.3;TRIAE_CS42_1AS_TGACv1_019295_AA0064480.8;TRIAE_CS42_1DL_TGACv1_063491_AA0227880.2;TRIAE_CS42_2AS_TGACv1_112463_AA0338530.1;TRIAE_CS42_2AL_TGACv1_095116_AA0307060.1;TRIAE_CS42_1DS_TGACv1_081075_AA0257430.5;TRIAE_CS42_1DS_TGACv1_081075_AA0257430.3;TRIAE_CS42_1DL_TGACv1_063491_AA0227880.1;TRIAE_CS42_1AS_TGACv1_019295_A…
biological_process	response to stimulus	5	11	TRIAE_CS42_1BL_TGACv1_030454_AA0091140.2;TRIAE_CS42_1BL_TGACv1_030454_AA0091040.1;TRIAE_CS42_2BL_TGACv1_130584_AA0414140.1;TRIAE_CS42_1AL_TGACv1_000099_AA0003250.1;TRIAE_CS42_1DL_TGACv1_062668_AA0218050.1	TRIAE_CS42_4BS_TGACv1_330306_AA1107010.1;TRIAE_CS42_2AL_TGACv1_095116_AA0307060.1;TRIAE_CS42_2AS_TGACv1_113572_AA0358040.2;TRIAE_CS42_6AL_TGACv1_472257_AA1520000.2;TRIAE_CS42_2AS_TGACv1_114421_AA0367100.1;TRIAE_CS42_4BS_TGACv1_330306_AA1107010.2;TRIAE_CS42_1BL_TGACv1_032389_AA0129290.1;TRIAE_CS42_6AS_TGACv1_487122_AA1568340.1;TRIAE_CS42_7AL_TGACv1_558993_AA1797380.1;TRIAE_CS42_2AS_TGACv1_113572_A…
biological_process	developmental process	0	5		TRIAE_CS42_2AS_TGACv1_113572_AA0358040.2;TRIAE_CS42_2AS_TGACv1_114421_AA0367100.1;TRIAE_CS42_6AL_TGACv1_471755_AA1513800.2;TRIAE_CS42_2AS_TGACv1_113572_AA0358040.1;TRIAE_CS42_6AS_TGACv1_485212_AA1540230.1
biological_process	localization	5	2	TRIAE_CS42_5DL_TGACv1_432955_AA1395960.1;TRIAE_CS42_5AL_TGACv1_376699_AA1239990.1;TRIAE_CS42_5AL_TGACv1_376699_AA1239990.3;TRIAE_CS42_5AL_TGACv1_376699_AA1239990.2;TRIAE_CS42_5DL_TGACv1_432955_AA1395960.2	TRIAE_CS42_2AS_TGACv1_112463_AA0338530.1;TRIAE_CS42_1BL_TGACv1_032389_AA0129290.1
biological_process	cellular component organization or biogenesis	8	1	TRIAE_CS42_5DL_TGACv1_432955_AA1395960.1;TRIAE_CS42_3DS_TGACv1_272354_AA0919380.1;TRIAE_CS42_3AS_TGACv1_210886_AA0680840.1;TRIAE_CS42_5AL_TGACv1_376699_AA1239990.1;TRIAE_CS42_5AL_TGACv1_376699_AA1239990.3;TRIAE_CS42_5AL_TGACv1_376699_AA1239990.2;TRIAE_CS42_2BL_TGACv1_130584_AA0414140.1;TRIAE_CS42_5DL_TGACv1_432955_AA1395960.2	TRIAE_CS42_2AS_TGACv1_112463_AA0338530.1
biological_process	reproductive process	0	1		TRIAE_CS42_6AL_TGACv1_471755_AA1513800.2
biological_process	reproduction	0	1		TRIAE_CS42_6AL_TGACv1_471755_AA1513800.2
biological_process	multicellular organismal process	0	1		TRIAE_CS42_6AL_TGACv1_471755_AA1513800.2
biological_process	biological regulation	0	5		TRIAE_CS42_2AS_TGACv1_113572_AA0358040.2;TRIAE_CS42_6AL_TGACv1_472257_AA1520000.2;TRIAE_CS42_2AS_TGACv1_114421_AA0367100.1;TRIAE_CS42_2AS_TGACv1_113572_AA0358040.1;TRIAE_CS42_6AS_TGACv1_485212_AA1540230.1
molecular_function	antioxidant activity	0	5		TRIAE_CS42_2AL_TGACv1_095116_AA0307060.1;TRIAE_CS42_2AS_TGACv1_113572_AA0358040.2;TRIAE_CS42_2AS_TGACv1_114421_AA0367100.1;TRIAE_CS42_2AS_TGACv1_113572_AA0358040.1;TRIAE_CS42_6AS_TGACv1_485212_AA1540230.1
molecular_function	catalytic activity	12	40	TRIAE_CS42_3B_TGACv1_226896_AA0820020.3;TRIAE_CS42_3B_TGACv1_226896_AA0820020.1;TRIAE_CS42_3B_TGACv1_226896_AA0820020.2;TRIAE_CS42_4DS_TGACv1_361148_AA1161950.1;TRIAE_CS42_3B_TGACv1_226896_AA0820020.4;TRIAE_CS42_2AL_TGACv1_094081_AA0292320.2;TRIAE_CS42_3AS_TGACv1_211132_AA0685770.1;TRIAE_CS42_4BL_TGACv1_320411_AA1038280.1;TRIAE_CS42_4BS_TGACv1_328072_AA1082310.1;TRIAE_CS42_2BL_TGACv1_130584_AA041…	TRIAE_CS42_1AS_TGACv1_019295_AA0064480.4;TRIAE_CS42_1AS_TGACv1_019295_AA0064480.3;TRIAE_CS42_4AL_TGACv1_289007_AA0963320.1;TRIAE_CS42_1AS_TGACv1_019295_AA0064480.8;TRIAE_CS42_1DL_TGACv1_063491_AA0227880.2;TRIAE_CS42_2DS_TGACv1_177526_AA0579360.3;TRIAE_CS42_4BS_TGACv1_330306_AA1107010.1;TRIAE_CS42_2AL_TGACv1_095116_AA0307060.1;TRIAE_CS42_6DL_TGACv1_527764_AA1708330.1;TRIAE_CS42_1DS_TGACv1_081075_A…
molecular_function	structural molecule activity	2	6	TRIAE_CS42_3DS_TGACv1_272354_AA0919380.1;TRIAE_CS42_3AS_TGACv1_210886_AA0680840.1	TRIAE_CS42_2DS_TGACv1_177526_AA0579360.3;TRIAE_CS42_2BS_TGACv1_148446_AA0492900.1;TRIAE_CS42_2AS_TGACv1_113542_AA0357510.1;TRIAE_CS42_2DS_TGACv1_177526_AA0579360.2;TRIAE_CS42_2DS_TGACv1_177526_AA0579360.1;TRIAE_CS42_2DS_TGACv1_178892_AA0602250.1
molecular_function	transporter activity	5	1	TRIAE_CS42_5DL_TGACv1_432955_AA1395960.1;TRIAE_CS42_5AL_TGACv1_376699_AA1239990.1;TRIAE_CS42_5AL_TGACv1_376699_AA1239990.3;TRIAE_CS42_5AL_TGACv1_376699_AA1239990.2;TRIAE_CS42_5DL_TGACv1_432955_AA1395960.2	TRIAE_CS42_2AS_TGACv1_112463_AA0338530.1
molecular_function	molecular function regulator	0	1		TRIAE_CS42_6AL_TGACv1_471755_AA1513800.2
molecular_function	binding	9	25	TRIAE_CS42_5DL_TGACv1_432955_AA1395960.1;TRIAE_CS42_3DS_TGACv1_272354_AA0919380.1;TRIAE_CS42_3AS_TGACv1_210886_AA0680840.1;TRIAE_CS42_6AS_TGACv1_485670_AA1549870.1;TRIAE_CS42_5AL_TGACv1_376699_AA1239990.1;TRIAE_CS42_5AL_TGACv1_376699_AA1239990.3;TRIAE_CS42_5AL_TGACv1_376699_AA1239990.2;TRIAE_CS42_2BL_TGACv1_130584_AA0414140.1;TRIAE_CS42_5DL_TGACv1_432955_AA1395960.2	TRIAE_CS42_3AS_TGACv1_211670_AA0692840.1;TRIAE_CS42_1DL_TGACv1_063491_AA0227880.2;TRIAE_CS42_2DS_TGACv1_177526_AA0579360.3;TRIAE_CS42_2AS_TGACv1_112463_AA0338530.1;TRIAE_CS42_2AL_TGACv1_095116_AA0307060.1;TRIAE_CS42_6DL_TGACv1_527764_AA1708330.1;TRIAE_CS42_1DL_TGACv1_063491_AA0227880.1;TRIAE_CS42_2AS_TGACv1_113572_AA0358040.2;TRIAE_CS42_7AS_TGACv1_571064_AA1844100.1;TRIAE_CS42_2BS_TGACv1_148446_A…
cellular_component	membrane-enclosed lumen	10	2	TRIAE_CS42_2DL_TGACv1_159478_AA0538940.1;TRIAE_CS42_2DL_TGACv1_159478_AA0538940.3;TRIAE_CS42_2BL_TGACv1_130251_AA0407250.1;TRIAE_CS42_2BL_TGACv1_130251_AA0407250.3;TRIAE_CS42_2BL_TGACv1_130251_AA0407250.2;TRIAE_CS42_2DL_TGACv1_159478_AA0538940.4;TRIAE_CS42_2DL_TGACv1_159478_AA0538940.5;TRIAE_CS42_2AL_TGACv1_093357_AA0278350.3;TRIAE_CS42_2AL_TGACv1_093357_AA0278350.2;TRIAE_CS42_2AL_TGACv1_093357_A…	TRIAE_CS42_2AS_TGACv1_112463_AA0338530.1;TRIAE_CS42_6AL_TGACv1_471755_AA1513800.2
cellular_component	organelle part	23	20	TRIAE_CS42_5DL_TGACv1_432955_AA1395960.1;TRIAE_CS42_3DS_TGACv1_272354_AA0919380.1;TRIAE_CS42_2DL_TGACv1_159478_AA0538940.1;TRIAE_CS42_3AS_TGACv1_210886_AA0680840.1;TRIAE_CS42_2DL_TGACv1_159478_AA0538940.3;TRIAE_CS42_2BL_TGACv1_130251_AA0407250.1;TRIAE_CS42_2BL_TGACv1_130251_AA0407250.3;TRIAE_CS42_1BL_TGACv1_030454_AA0091140.2;TRIAE_CS42_2BL_TGACv1_130251_AA0407250.2;TRIAE_CS42_5AL_TGACv1_376699_A…	TRIAE_CS42_3AS_TGACv1_211670_AA0692840.1;TRIAE_CS42_1DL_TGACv1_063491_AA0227880.2;TRIAE_CS42_2DS_TGACv1_177526_AA0579360.3;TRIAE_CS42_2AS_TGACv1_112463_AA0338530.1;TRIAE_CS42_4BS_TGACv1_330306_AA1107010.1;TRIAE_CS42_2AL_TGACv1_095116_AA0307060.1;TRIAE_CS42_1DL_TGACv1_063491_AA0227880.1;TRIAE_CS42_7AS_TGACv1_571064_AA1844100.1;TRIAE_CS42_2BS_TGACv1_148446_AA0492900.1;TRIAE_CS42_1AL_TGACv1_002534_A…
cellular_component	cell	33	44	TRIAE_CS42_5DL_TGACv1_432955_AA1395960.1;TRIAE_CS42_3DS_TGACv1_272354_AA0919380.1;TRIAE_CS42_2DL_TGACv1_159478_AA0538940.1;TRIAE_CS42_3B_TGACv1_226896_AA0820020.3;TRIAE_CS42_3B_TGACv1_226896_AA0820020.1;TRIAE_CS42_3B_TGACv1_226896_AA0820020.2;TRIAE_CS42_3AS_TGACv1_210886_AA0680840.1;TRIAE_CS42_6AS_TGACv1_485670_AA1549870.1;TRIAE_CS42_2DL_TGACv1_159478_AA0538940.3;TRIAE_CS42_2BL_TGACv1_130251_AA04…	TRIAE_CS42_1AS_TGACv1_019295_AA0064480.4;TRIAE_CS42_1AS_TGACv1_019295_AA0064480.3;TRIAE_CS42_4AL_TGACv1_289007_AA0963320.1;TRIAE_CS42_3AS_TGACv1_211670_AA0692840.1;TRIAE_CS42_1AS_TGACv1_019295_AA0064480.8;TRIAE_CS42_1DL_TGACv1_063491_AA0227880.2;TRIAE_CS42_2DS_TGACv1_177526_AA0579360.3;TRIAE_CS42_2AS_TGACv1_112463_AA0338530.1;TRIAE_CS42_4BS_TGACv1_330306_AA1107010.1;TRIAE_CS42_2AL_TGACv1_095116_A…
cellular_component	cell part	33	44	TRIAE_CS42_5DL_TGACv1_432955_AA1395960.1;TRIAE_CS42_3DS_TGACv1_272354_AA0919380.1;TRIAE_CS42_2DL_TGACv1_159478_AA0538940.1;TRIAE_CS42_3B_TGACv1_226896_AA0820020.3;TRIAE_CS42_3B_TGACv1_226896_AA0820020.1;TRIAE_CS42_3B_TGACv1_226896_AA0820020.2;TRIAE_CS42_3AS_TGACv1_210886_AA0680840.1;TRIAE_CS42_6AS_TGACv1_485670_AA1549870.1;TRIAE_CS42_2DL_TGACv1_159478_AA0538940.3;TRIAE_CS42_2BL_TGACv1_130251_AA04…	TRIAE_CS42_1AS_TGACv1_019295_AA0064480.4;TRIAE_CS42_1AS_TGACv1_019295_AA0064480.3;TRIAE_CS42_4AL_TGACv1_289007_AA0963320.1;TRIAE_CS42_3AS_TGACv1_211670_AA0692840.1;TRIAE_CS42_1AS_TGACv1_019295_AA0064480.8;TRIAE_CS42_1DL_TGACv1_063491_AA0227880.2;TRIAE_CS42_2DS_TGACv1_177526_AA0579360.3;TRIAE_CS42_2AS_TGACv1_112463_AA0338530.1;TRIAE_CS42_4BS_TGACv1_330306_AA1107010.1;TRIAE_CS42_2AL_TGACv1_095116_A…
cellular_component	extracellular region	0	4		TRIAE_CS42_2AS_TGACv1_113572_AA0358040.2;TRIAE_CS42_2AS_TGACv1_114421_AA0367100.1;TRIAE_CS42_2AS_TGACv1_113572_AA0358040.1;TRIAE_CS42_6AS_TGACv1_485212_AA1540230.1
cellular_component	membrane part	10	0	TRIAE_CS42_5DL_TGACv1_432955_AA1395960.1;TRIAE_CS42_1BL_TGACv1_030454_AA0091140.2;TRIAE_CS42_5AL_TGACv1_376699_AA1239990.1;TRIAE_CS42_1BL_TGACv1_030454_AA0091040.1;TRIAE_CS42_5AL_TGACv1_376699_AA1239990.3;TRIAE_CS42_5AL_TGACv1_376699_AA1239990.2;TRIAE_CS42_2BL_TGACv1_130584_AA0414140.1;TRIAE_CS42_1AL_TGACv1_000099_AA0003250.1;TRIAE_CS42_5DL_TGACv1_432955_AA1395960.2;TRIAE_CS42_1DL_TGACv1_062668_A…
cellular_component	macromolecular complex	7	9	TRIAE_CS42_3DS_TGACv1_272354_AA0919380.1;TRIAE_CS42_3AS_TGACv1_210886_AA0680840.1;TRIAE_CS42_1BL_TGACv1_030454_AA0091140.2;TRIAE_CS42_1BL_TGACv1_030454_AA0091040.1;TRIAE_CS42_1AL_TGACv1_000099_AA0003250.1;TRIAE_CS42_4BL_TGACv1_320837_AA1049910.1;TRIAE_CS42_1DL_TGACv1_062668_AA0218050.1	TRIAE_CS42_4AL_TGACv1_289007_AA0963320.1;TRIAE_CS42_2DS_TGACv1_177526_AA0579360.3;TRIAE_CS42_4BS_TGACv1_330306_AA1107010.1;TRIAE_CS42_2BS_TGACv1_148446_AA0492900.1;TRIAE_CS42_2AS_TGACv1_113542_AA0357510.1;TRIAE_CS42_4BS_TGACv1_330306_AA1107010.2;TRIAE_CS42_2DS_TGACv1_177526_AA0579360.2;TRIAE_CS42_2DS_TGACv1_177526_AA0579360.1;TRIAE_CS42_2DS_TGACv1_178892_AA0602250.1
cellular_component	organelle	26	26	TRIAE_CS42_5DL_TGACv1_432955_AA1395960.1;TRIAE_CS42_3DS_TGACv1_272354_AA0919380.1;TRIAE_CS42_2DL_TGACv1_159478_AA0538940.1;TRIAE_CS42_3AS_TGACv1_210886_AA0680840.1;TRIAE_CS42_6AS_TGACv1_485670_AA1549870.1;TRIAE_CS42_2DL_TGACv1_159478_AA0538940.3;TRIAE_CS42_2BL_TGACv1_130251_AA0407250.1;TRIAE_CS42_2BL_TGACv1_130251_AA0407250.3;TRIAE_CS42_1BL_TGACv1_030454_AA0091140.2;TRIAE_CS42_2BL_TGACv1_130251_A…	TRIAE_CS42_4AL_TGACv1_289007_AA0963320.1;TRIAE_CS42_3AS_TGACv1_211670_AA0692840.1;TRIAE_CS42_1DL_TGACv1_063491_AA0227880.2;TRIAE_CS42_2DS_TGACv1_177526_AA0579360.3;TRIAE_CS42_2AS_TGACv1_112463_AA0338530.1;TRIAE_CS42_4BS_TGACv1_330306_AA1107010.1;TRIAE_CS42_2AL_TGACv1_095116_AA0307060.1;TRIAE_CS42_1DL_TGACv1_063491_AA0227880.1;TRIAE_CS42_2AS_TGACv1_113572_AA0358040.2;TRIAE_CS42_7AS_TGACv1_571064_A…
cellular_component	membrane	10	8	TRIAE_CS42_5DL_TGACv1_432955_AA1395960.1;TRIAE_CS42_1BL_TGACv1_030454_AA0091140.2;TRIAE_CS42_5AL_TGACv1_376699_AA1239990.1;TRIAE_CS42_1BL_TGACv1_030454_AA0091040.1;TRIAE_CS42_5AL_TGACv1_376699_AA1239990.3;TRIAE_CS42_5AL_TGACv1_376699_AA1239990.2;TRIAE_CS42_2BL_TGACv1_130584_AA0414140.1;TRIAE_CS42_1AL_TGACv1_000099_AA0003250.1;TRIAE_CS42_5DL_TGACv1_432955_AA1395960.2;TRIAE_CS42_1DL_TGACv1_062668_A…	TRIAE_CS42_3AS_TGACv1_211670_AA0692840.1;TRIAE_CS42_2AS_TGACv1_112463_AA0338530.1;TRIAE_CS42_4BS_TGACv1_330306_AA1107010.1;TRIAE_CS42_2AL_TGACv1_095116_AA0307060.1;TRIAE_CS42_7AS_TGACv1_571064_AA1844100.1;TRIAE_CS42_7BS_TGACv1_593340_AA1950600.1;TRIAE_CS42_4BS_TGACv1_330306_AA1107010.2;TRIAE_CS42_1BL_TGACv1_032389_AA0129290.1
Group of YM158-WL/YM158-CK
Ontology	Class	number_of_YM158-WL/YM158-CK_up	number_of_YM158-WL/YM158-CK_down	genes_of_YM158-WL/YM158-CK_up	genes_of_YM158-WL/YM158-CK_down
biological_process	metabolic process	10	43	TRIAE_CS42_6AS_TGACv1_485670_AA1549870.1;TRIAE_CS42_2AL_TGACv1_094081_AA0292320.2;TRIAE_CS42_4AL_TGACv1_288845_AA0959550.1;TRIAE_CS42_4BS_TGACv1_329474_AA1101780.1;TRIAE_CS42_4BS_TGACv1_329474_AA1101780.3;TRIAE_CS42_2BL_TGACv1_131998_AA0434300.1;TRIAE_CS42_5AL_TGACv1_376019_AA1230850.1;TRIAE_CS42_4BL_TGACv1_320837_AA1049910.1;TRIAE_CS42_5BL_TGACv1_405828_AA1335990.1;TRIAE_CS42_5DL_TGACv1_435646_A…	TRIAE_CS42_7BL_TGACv1_577507_AA1877300.1;TRIAE_CS42_5BL_TGACv1_404484_AA1301600.1;TRIAE_CS42_3AL_TGACv1_195570_AA0651350.1;TRIAE_CS42_3B_TGACv1_221690_AA0747520.1;TRIAE_CS42_1DL_TGACv1_063491_AA0227880.2;TRIAE_CS42_4DL_TGACv1_343777_AA1139610.1;TRIAE_CS42_3AL_TGACv1_195570_AA0651350.2;TRIAE_CS42_5AL_TGACv1_374690_AA1206680.1;TRIAE_CS42_2BL_TGACv1_130632_AA0415000.1;TRIAE_CS42_3B_TGACv1_222346_AA0…
biological_process	cellular process	9	41	TRIAE_CS42_6AS_TGACv1_485670_AA1549870.1;TRIAE_CS42_2AL_TGACv1_094081_AA0292320.2;TRIAE_CS42_4AL_TGACv1_288845_AA0959550.1;TRIAE_CS42_4BS_TGACv1_329474_AA1101780.1;TRIAE_CS42_4BS_TGACv1_329474_AA1101780.3;TRIAE_CS42_2BL_TGACv1_131998_AA0434300.1;TRIAE_CS42_5AL_TGACv1_376019_AA1230850.1;TRIAE_CS42_5BL_TGACv1_405828_AA1335990.1;TRIAE_CS42_5DL_TGACv1_435646_AA1453010.1	TRIAE_CS42_7BL_TGACv1_577507_AA1877300.1;TRIAE_CS42_5BL_TGACv1_404484_AA1301600.1;TRIAE_CS42_3AL_TGACv1_195570_AA0651350.1;TRIAE_CS42_3B_TGACv1_221690_AA0747520.1;TRIAE_CS42_1DL_TGACv1_063491_AA0227880.2;TRIAE_CS42_4DL_TGACv1_343777_AA1139610.1;TRIAE_CS42_3AL_TGACv1_195570_AA0651350.2;TRIAE_CS42_5AL_TGACv1_374690_AA1206680.1;TRIAE_CS42_2BL_TGACv1_130632_AA0415000.1;TRIAE_CS42_3B_TGACv1_222346_AA0…
biological_process	growth	0	3		TRIAE_CS42_7DL_TGACv1_605357_AA2006220.1;TRIAE_CS42_7BL_TGACv1_578978_AA1902600.1;TRIAE_CS42_7BL_TGACv1_578978_AA1902600.3
biological_process	immune system process	0	2		TRIAE_CS42_2DS_TGACv1_177289_AA0572380.1;TRIAE_CS42_2DS_TGACv1_177289_AA0572380.2
biological_process	response to stimulus	2	9	TRIAE_CS42_1AL_TGACv1_002075_AA0038500.1;TRIAE_CS42_1AL_TGACv1_002075_AA0038500.2	TRIAE_CS42_5BL_TGACv1_404484_AA1301600.1;TRIAE_CS42_5AL_TGACv1_374690_AA1206680.1;TRIAE_CS42_2BL_TGACv1_130632_AA0415000.1;TRIAE_CS42_5AL_TGACv1_374690_AA1206680.2;TRIAE_CS42_4AL_TGACv1_291921_AA0997070.1;TRIAE_CS42_2DS_TGACv1_177289_AA0572380.1;TRIAE_CS42_2DS_TGACv1_177289_AA0572380.2;TRIAE_CS42_5AL_TGACv1_374690_AA1206680.5;TRIAE_CS42_6AS_TGACv1_487122_AA1568340.1
biological_process	developmental process	0	3		TRIAE_CS42_7DL_TGACv1_605357_AA2006220.1;TRIAE_CS42_7BL_TGACv1_578978_AA1902600.1;TRIAE_CS42_7BL_TGACv1_578978_AA1902600.3
biological_process	cellular component organization or biogenesis	0	8		TRIAE_CS42_3AL_TGACv1_195570_AA0651350.1;TRIAE_CS42_3AL_TGACv1_195570_AA0651350.2;TRIAE_CS42_3DL_TGACv1_250912_AA0874940.2;TRIAE_CS42_3AL_TGACv1_195570_AA0651350.3;TRIAE_CS42_7DL_TGACv1_605357_AA2006220.1;TRIAE_CS42_7BL_TGACv1_578978_AA1902600.1;TRIAE_CS42_7BL_TGACv1_578978_AA1902600.3;TRIAE_CS42_3DL_TGACv1_250912_AA0874940.1
biological_process	localization	0	1		TRIAE_CS42_4AL_TGACv1_291921_AA0997070.1
biological_process	single-organism process	1	12	TRIAE_CS42_5AL_TGACv1_376019_AA1230850.1	TRIAE_CS42_1DL_TGACv1_063491_AA0227880.2;TRIAE_CS42_4DL_TGACv1_343777_AA1139610.1;TRIAE_CS42_2BL_TGACv1_130632_AA0415000.1;TRIAE_CS42_1DL_TGACv1_063491_AA0227880.1;TRIAE_CS42_4AL_TGACv1_291921_AA0997070.1;TRIAE_CS42_4AS_TGACv1_306673_AA1011900.1;TRIAE_CS42_7DL_TGACv1_605357_AA2006220.1;TRIAE_CS42_1AL_TGACv1_002534_AA0042890.1;TRIAE_CS42_6AS_TGACv1_487122_AA1568340.1;TRIAE_CS42_7BL_TGACv1_578978_A…
molecular_function	binding	3	32	TRIAE_CS42_6AS_TGACv1_485670_AA1549870.1;TRIAE_CS42_4BS_TGACv1_329474_AA1101780.1;TRIAE_CS42_4BS_TGACv1_329474_AA1101780.3	TRIAE_CS42_7BL_TGACv1_577507_AA1877300.1;TRIAE_CS42_5BL_TGACv1_404484_AA1301600.1;TRIAE_CS42_3AL_TGACv1_195570_AA0651350.1;TRIAE_CS42_3B_TGACv1_221690_AA0747520.1;TRIAE_CS42_1DL_TGACv1_063491_AA0227880.2;TRIAE_CS42_3AL_TGACv1_195570_AA0651350.2;TRIAE_CS42_5AL_TGACv1_374690_AA1206680.1;TRIAE_CS42_2BL_TGACv1_130632_AA0415000.1;TRIAE_CS42_4BS_TGACv1_328833_AA1094200.3;TRIAE_CS42_1DL_TGACv1_063491_AA…
molecular_function	antioxidant activity	0	1		TRIAE_CS42_2BL_TGACv1_130632_AA0415000.1
molecular_function	catalytic activity	4	20	TRIAE_CS42_2AL_TGACv1_094081_AA0292320.2;TRIAE_CS42_2BL_TGACv1_131998_AA0434300.1;TRIAE_CS42_5AL_TGACv1_376019_AA1230850.1;TRIAE_CS42_4BL_TGACv1_320837_AA1049910.1	TRIAE_CS42_1DL_TGACv1_063491_AA0227880.2;TRIAE_CS42_4DL_TGACv1_343777_AA1139610.1;TRIAE_CS42_2BL_TGACv1_130632_AA0415000.1;TRIAE_CS42_3B_TGACv1_222346_AA0762680.1;TRIAE_CS42_4BS_TGACv1_328833_AA1094200.3;TRIAE_CS42_1DL_TGACv1_063491_AA0227880.1;TRIAE_CS42_4AS_TGACv1_306673_AA1011900.1;TRIAE_CS42_7DL_TGACv1_606336_AA2009860.2;TRIAE_CS42_7DL_TGACv1_605357_AA2006220.1;TRIAE_CS42_1AL_TGACv1_002534_AA…
cellular_component	organelle part	6	34	TRIAE_CS42_4AL_TGACv1_288845_AA0959550.1;TRIAE_CS42_4BS_TGACv1_329474_AA1101780.1;TRIAE_CS42_4BS_TGACv1_329474_AA1101780.3;TRIAE_CS42_4BL_TGACv1_320837_AA1049910.1;TRIAE_CS42_5BL_TGACv1_405828_AA1335990.1;TRIAE_CS42_5DL_TGACv1_435646_AA1453010.1	TRIAE_CS42_7BL_TGACv1_577507_AA1877300.1;TRIAE_CS42_5BL_TGACv1_404484_AA1301600.1;TRIAE_CS42_3AL_TGACv1_195570_AA0651350.1;TRIAE_CS42_3B_TGACv1_221690_AA0747520.1;TRIAE_CS42_1DL_TGACv1_063491_AA0227880.2;TRIAE_CS42_4DL_TGACv1_343777_AA1139610.1;TRIAE_CS42_3AL_TGACv1_195570_AA0651350.2;TRIAE_CS42_5AL_TGACv1_374690_AA1206680.1;TRIAE_CS42_2BL_TGACv1_130632_AA0415000.1;TRIAE_CS42_1DL_TGACv1_063491_AA…
cellular_component	membrane-enclosed lumen	5	4	TRIAE_CS42_4AL_TGACv1_288845_AA0959550.1;TRIAE_CS42_4BS_TGACv1_329474_AA1101780.1;TRIAE_CS42_4BS_TGACv1_329474_AA1101780.3;TRIAE_CS42_5BL_TGACv1_405828_AA1335990.1;TRIAE_CS42_5DL_TGACv1_435646_AA1453010.1	TRIAE_CS42_2BL_TGACv1_131439_AA0427700.2;TRIAE_CS42_7DL_TGACv1_605357_AA2006220.1;TRIAE_CS42_7BL_TGACv1_578978_AA1902600.1;TRIAE_CS42_7BL_TGACv1_578978_AA1902600.3
cellular_component	organelle	9	35	TRIAE_CS42_6AS_TGACv1_485670_AA1549870.1;TRIAE_CS42_4AL_TGACv1_288845_AA0959550.1;TRIAE_CS42_4BS_TGACv1_329474_AA1101780.1;TRIAE_CS42_4BS_TGACv1_329474_AA1101780.3;TRIAE_CS42_2BL_TGACv1_131998_AA0434300.1;TRIAE_CS42_5AL_TGACv1_376019_AA1230850.1;TRIAE_CS42_4BL_TGACv1_320837_AA1049910.1;TRIAE_CS42_5BL_TGACv1_405828_AA1335990.1;TRIAE_CS42_5DL_TGACv1_435646_AA1453010.1	TRIAE_CS42_7BL_TGACv1_577507_AA1877300.1;TRIAE_CS42_5BL_TGACv1_404484_AA1301600.1;TRIAE_CS42_3AL_TGACv1_195570_AA0651350.1;TRIAE_CS42_3B_TGACv1_221690_AA0747520.1;TRIAE_CS42_1DL_TGACv1_063491_AA0227880.2;TRIAE_CS42_4DL_TGACv1_343777_AA1139610.1;TRIAE_CS42_3AL_TGACv1_195570_AA0651350.2;TRIAE_CS42_5AL_TGACv1_374690_AA1206680.1;TRIAE_CS42_2BL_TGACv1_130632_AA0415000.1;TRIAE_CS42_1DL_TGACv1_063491_AA…
cellular_component	extracellular region	2	3	TRIAE_CS42_1AL_TGACv1_002075_AA0038500.1;TRIAE_CS42_1AL_TGACv1_002075_AA0038500.2	TRIAE_CS42_7DL_TGACv1_605357_AA2006220.1;TRIAE_CS42_7BL_TGACv1_578978_AA1902600.1;TRIAE_CS42_7BL_TGACv1_578978_AA1902600.3
cellular_component	macromolecular complex	6	8	TRIAE_CS42_4AL_TGACv1_288845_AA0959550.1;TRIAE_CS42_4BS_TGACv1_329474_AA1101780.1;TRIAE_CS42_4BS_TGACv1_329474_AA1101780.3;TRIAE_CS42_4BL_TGACv1_320837_AA1049910.1;TRIAE_CS42_5BL_TGACv1_405828_AA1335990.1;TRIAE_CS42_5DL_TGACv1_435646_AA1453010.1	TRIAE_CS42_3B_TGACv1_221690_AA0747520.1;TRIAE_CS42_2AL_TGACv1_093548_AA0282400.1;TRIAE_CS42_2DS_TGACv1_177289_AA0572380.1;TRIAE_CS42_2DS_TGACv1_177289_AA0572380.2;TRIAE_CS42_7DL_TGACv1_605357_AA2006220.1;TRIAE_CS42_7BL_TGACv1_578978_AA1902600.1;TRIAE_CS42_3DL_TGACv1_250418_AA0867860.1;TRIAE_CS42_7BL_TGACv1_578978_AA1902600.3
cellular_component	cell junction	0	3		TRIAE_CS42_7DL_TGACv1_605357_AA2006220.1;TRIAE_CS42_7BL_TGACv1_578978_AA1902600.1;TRIAE_CS42_7BL_TGACv1_578978_AA1902600.3
cellular_component	symplast	0	3		TRIAE_CS42_7DL_TGACv1_605357_AA2006220.1;TRIAE_CS42_7BL_TGACv1_578978_AA1902600.1;TRIAE_CS42_7BL_TGACv1_578978_AA1902600.3
cellular_component	membrane	2	15	TRIAE_CS42_4BS_TGACv1_329474_AA1101780.1;TRIAE_CS42_4BS_TGACv1_329474_AA1101780.3	TRIAE_CS42_5BL_TGACv1_404484_AA1301600.1;TRIAE_CS42_3B_TGACv1_221690_AA0747520.1;TRIAE_CS42_5AL_TGACv1_374690_AA1206680.1;TRIAE_CS42_2BL_TGACv1_130632_AA0415000.1;TRIAE_CS42_4BS_TGACv1_328833_AA1094200.3;TRIAE_CS42_5AL_TGACv1_374690_AA1206680.2;TRIAE_CS42_4AL_TGACv1_291921_AA0997070.1;TRIAE_CS42_2DS_TGACv1_177289_AA0572380.1;TRIAE_CS42_2DS_TGACv1_177289_AA0572380.2;TRIAE_CS42_7DL_TGACv1_605357_AA…
cellular_component	membrane part	2	5	TRIAE_CS42_4BS_TGACv1_329474_AA1101780.1;TRIAE_CS42_4BS_TGACv1_329474_AA1101780.3	TRIAE_CS42_3B_TGACv1_221690_AA0747520.1;TRIAE_CS42_7DL_TGACv1_605357_AA2006220.1;TRIAE_CS42_7BL_TGACv1_578978_AA1902600.1;TRIAE_CS42_3DL_TGACv1_250418_AA0867860.1;TRIAE_CS42_7BL_TGACv1_578978_AA1902600.3
cellular_component	cell	10	39	TRIAE_CS42_6AS_TGACv1_485670_AA1549870.1;TRIAE_CS42_2AL_TGACv1_094081_AA0292320.2;TRIAE_CS42_4AL_TGACv1_288845_AA0959550.1;TRIAE_CS42_4BS_TGACv1_329474_AA1101780.1;TRIAE_CS42_4BS_TGACv1_329474_AA1101780.3;TRIAE_CS42_2BL_TGACv1_131998_AA0434300.1;TRIAE_CS42_5AL_TGACv1_376019_AA1230850.1;TRIAE_CS42_4BL_TGACv1_320837_AA1049910.1;TRIAE_CS42_5BL_TGACv1_405828_AA1335990.1;TRIAE_CS42_5DL_TGACv1_435646_A…	TRIAE_CS42_7BL_TGACv1_577507_AA1877300.1;TRIAE_CS42_5BL_TGACv1_404484_AA1301600.1;TRIAE_CS42_3AL_TGACv1_195570_AA0651350.1;TRIAE_CS42_3B_TGACv1_221690_AA0747520.1;TRIAE_CS42_1DL_TGACv1_063491_AA0227880.2;TRIAE_CS42_4DL_TGACv1_343777_AA1139610.1;TRIAE_CS42_3AL_TGACv1_195570_AA0651350.2;TRIAE_CS42_5AL_TGACv1_374690_AA1206680.1;TRIAE_CS42_2BL_TGACv1_130632_AA0415000.1;TRIAE_CS42_2AL_TGACv1_093548_AA…
cellular_component	cell part	10	39	TRIAE_CS42_6AS_TGACv1_485670_AA1549870.1;TRIAE_CS42_2AL_TGACv1_094081_AA0292320.2;TRIAE_CS42_4AL_TGACv1_288845_AA0959550.1;TRIAE_CS42_4BS_TGACv1_329474_AA1101780.1;TRIAE_CS42_4BS_TGACv1_329474_AA1101780.3;TRIAE_CS42_2BL_TGACv1_131998_AA0434300.1;TRIAE_CS42_5AL_TGACv1_376019_AA1230850.1;TRIAE_CS42_4BL_TGACv1_320837_AA1049910.1;TRIAE_CS42_5BL_TGACv1_405828_AA1335990.1;TRIAE_CS42_5DL_TGACv1_435646_A…	TRIAE_CS42_7BL_TGACv1_577507_AA1877300.1;TRIAE_CS42_5BL_TGACv1_404484_AA1301600.1;TRIAE_CS42_3AL_TGACv1_195570_AA0651350.1;TRIAE_CS42_3B_TGACv1_221690_AA0747520.1;TRIAE_CS42_1DL_TGACv1_063491_AA0227880.2;TRIAE_CS42_4DL_TGACv1_343777_AA1139610.1;TRIAE_CS42_3AL_TGACv1_195570_AA0651350.2;TRIAE_CS42_5AL_TGACv1_374690_AA1206680.1;TRIAE_CS42_2BL_TGACv1_130632_AA0415000.1;TRIAE_CS42_2AL_TGACv1_093548_AA…
