# Supplementary material for: iTRAQ Proteomic Analysis of Wheat (Triticum aestivum L.) Genotypes Differing in Waterlogging Tolerance
Source: Front Plant Sci. 2022 Apr 25;13:890083. doi: 10.3389/fpls.2022.890083 (PMC9084233; doi:10.3389/fpls.2022.890083)
Supplement: Supplementary file 8 [file Table_5.XLSX]

## Sheet: Sheet1
TableS5 KO annotation of differntial expressed proteins
Group of XM55-WL/YM158-WL
KEGG_A_class	KEGG_B_class	Pathway	XM55-WL/YM158-WL with KO annotation (7)	All genes with pathway annotation (3193)	Pvalue	Pathway ID	Genes	KOs
Human Diseases	Infectious diseases	Tuberculosis	2	54	0.00558421	ko05152	TRIAE_CS42_2BL_TGACv1_131039_AA0421600.2;TRIAE_CS42_6DL_TGACv1_526647_AA1688990.1	K04043+K04043
Genetic Information Processing	Folding, sorting and degradation	RNA degradation	2	97	0.0173649	ko03018	TRIAE_CS42_2BL_TGACv1_131039_AA0421600.2;TRIAE_CS42_6DL_TGACv1_526647_AA1688990.1	K04043+K04043
Metabolism	Metabolism of cofactors and vitamins	One carbon pool by folate	1	42	0.0886016	ko00670	TRIAE_CS42_2BL_TGACv1_132610_AA0438610.1	K00605
Metabolism	Energy metabolism	Photosynthesis	1	64	0.132263	ko00195	AIG90456	K02709
Metabolism	Amino acid metabolism	Glycine, serine and threonine metabolism	1	104	0.207067	ko00260	TRIAE_CS42_2BL_TGACv1_132610_AA0438610.1	K00605
Metabolism	Carbohydrate metabolism	Glyoxylate and dicarboxylate metabolism	1	142	0.272941	ko00630	TRIAE_CS42_2BL_TGACv1_132610_AA0438610.1	K00605
Group of XM55-CK/YM158-CK
KEGG_A_class	KEGG_B_class	Pathway	XM55-CK/YM158-CK with KO annotation (9)	All genes with pathway annotation(3193)	Pvalue	Pathway ID	Genes	KOs
Metabolism	Metabolism of terpenoids and polyketides	Limonene and pinene degradation	2	20	0.00130731	ko00903	TRIAE_CS42_4BS_TGACv1_328260_AA1085360.1;TRIAE_CS42_4BS_TGACv1_328260_AA1085360.2	K00128+K00128
Metabolism	Carbohydrate metabolism	Ascorbate and aldarate metabolism	2	38	0.00471112	ko00053	TRIAE_CS42_4BS_TGACv1_328260_AA1085360.1;TRIAE_CS42_4BS_TGACv1_328260_AA1085360.2	K00128+K00128
Metabolism	Lipid metabolism	Glycerolipid metabolism	2	43	0.00600721	ko00561	TRIAE_CS42_4BS_TGACv1_328260_AA1085360.1;TRIAE_CS42_4BS_TGACv1_328260_AA1085360.2	K00128+K00128
Metabolism	Xenobiotics biodegradation and metabolism	Chloroalkane and chloroalkene degradation	2	47	0.00714929	ko00625	TRIAE_CS42_4BS_TGACv1_328260_AA1085360.1;TRIAE_CS42_4BS_TGACv1_328260_AA1085360.2	K00128+K00128
Metabolism	Amino acid metabolism	Histidine metabolism	2	51	0.008383	ko00340	TRIAE_CS42_4BS_TGACv1_328260_AA1085360.1;TRIAE_CS42_4BS_TGACv1_328260_AA1085360.2	K00128+K00128
Metabolism	Amino acid metabolism	Lysine degradation	2	61	0.0118568	ko00310	TRIAE_CS42_4BS_TGACv1_328260_AA1085360.1;TRIAE_CS42_4BS_TGACv1_328260_AA1085360.2	K00128+K00128
Metabolism	Amino acid metabolism	Arginine and proline metabolism	2	65	0.0133977	ko00330	TRIAE_CS42_4BS_TGACv1_328260_AA1085360.1;TRIAE_CS42_4BS_TGACv1_328260_AA1085360.2	K00128+K00128
Metabolism	Metabolism of other amino acids	beta-Alanine metabolism	2	71	0.015866	ko00410	TRIAE_CS42_4BS_TGACv1_328260_AA1085360.1;TRIAE_CS42_4BS_TGACv1_328260_AA1085360.2	K00128+K00128
Metabolism	Amino acid metabolism	Tryptophan metabolism	2	76	0.0180633	ko00380	TRIAE_CS42_4BS_TGACv1_328260_AA1085360.1;TRIAE_CS42_4BS_TGACv1_328260_AA1085360.2	K00128+K00128
Metabolism	Lipid metabolism	Fatty acid degradation	2	85	0.0223296	ko00071	TRIAE_CS42_4BS_TGACv1_328260_AA1085360.1;TRIAE_CS42_4BS_TGACv1_328260_AA1085360.2	K00128+K00128
Metabolism	Amino acid metabolism	Valine, leucine and isoleucine degradation	2	86	0.0228277	ko00280	TRIAE_CS42_4BS_TGACv1_328260_AA1085360.1;TRIAE_CS42_4BS_TGACv1_328260_AA1085360.2	K00128+K00128
Metabolism	Carbohydrate metabolism	Pyruvate metabolism	2	184	0.0910297	ko00620	TRIAE_CS42_4BS_TGACv1_328260_AA1085360.1;TRIAE_CS42_4BS_TGACv1_328260_AA1085360.2	K00128+K00128
Metabolism	Metabolism of cofactors and vitamins	One carbon pool by folate	1	42	0.112476	ko00670	TRIAE_CS42_2BL_TGACv1_132610_AA0438610.1	K00605
Human Diseases	Infectious diseases	Tuberculosis	1	54	0.142474	ko05152	TRIAE_CS42_4DL_TGACv1_344347_AA1146290.1	K04043
Metabolism	Carbohydrate metabolism	Glycolysis / Gluconeogenesis	2	259	0.161735	ko00010	TRIAE_CS42_4BS_TGACv1_328260_AA1085360.1;TRIAE_CS42_4BS_TGACv1_328260_AA1085360.2	K00128+K00128
Genetic Information Processing	Translation	Aminoacyl-tRNA biosynthesis	1	87	0.220376	ko00970	TRIAE_CS42_6DL_TGACv1_526647_AA1688900.2	K01870
Genetic Information Processing	Folding, sorting and degradation	RNA degradation	1	97	0.242706	ko03018	TRIAE_CS42_4DL_TGACv1_344347_AA1146290.1	K04043
Metabolism	Amino acid metabolism	Glycine, serine and threonine metabolism	1	104	0.257997	ko00260	TRIAE_CS42_2BL_TGACv1_132610_AA0438610.1	K00605
Metabolism	Energy metabolism	Oxidative phosphorylation	1	107	0.264466	ko00190	AIG90481	K05580
Metabolism	Carbohydrate metabolism	Glyoxylate and dicarboxylate metabolism	1	142	0.336316	ko00630	TRIAE_CS42_2BL_TGACv1_132610_AA0438610.1	K00605
Group of XM55-WL/XM55-CK
KEGG_A_class	KEGG_B_class	Pathway	XM55-WL/XM55-CK with KO annotation (12)	All genes with pathway annotation (3193)	Pvalue	Pathway ID	Genes	KOs
Metabolism	Metabolism of terpenoids and polyketides	Terpenoid backbone biosynthesis	4	40	9.73262e-06	ko00900	TRIAE_CS42_1AL_TGACv1_002534_AA0042890.1;TRIAE_CS42_1BL_TGACv1_030959_AA0104550.1;TRIAE_CS42_1DL_TGACv1_063491_AA0227880.1;TRIAE_CS42_1DL_TGACv1_063491_AA0227880.2	K05356+K05356+K05356+K05356
Metabolism	Xenobiotics biodegradation and metabolism	Caprolactam degradation	1	4	0.0149553	ko00930	TRIAE_CS42_4BL_TGACv1_320411_AA1038280.1	K01692
Metabolism	Metabolism of terpenoids and polyketides	Geraniol degradation	1	9	0.0333611	ko00281	TRIAE_CS42_4BL_TGACv1_320411_AA1038280.1	K01692
Metabolism	Carbohydrate metabolism	Amino sugar and nucleotide sugar metabolism	2	111	0.0629789	ko00520	TRIAE_CS42_5BS_TGACv1_423595_AA1380330.1;TRIAE_CS42_5BS_TGACv1_423595_AA1380330.3	K01840+K01840
Metabolism	Carbohydrate metabolism	Fructose and mannose metabolism	2	120	0.0722892	ko00051	TRIAE_CS42_5BS_TGACv1_423595_AA1380330.1;TRIAE_CS42_5BS_TGACv1_423595_AA1380330.3	K01840+K01840
Metabolism	Metabolism of terpenoids and polyketides	Limonene and pinene degradation	1	20	0.0727494	ko00903	TRIAE_CS42_4BL_TGACv1_320411_AA1038280.1	K01692
Metabolism	Xenobiotics biodegradation and metabolism	Benzoate degradation	1	22	0.0797508	ko00362	TRIAE_CS42_4BL_TGACv1_320411_AA1038280.1	K01692
Metabolism	Xenobiotics biodegradation and metabolism	Aminobenzoate degradation	1	25	0.0901621	ko00627	TRIAE_CS42_4BL_TGACv1_320411_AA1038280.1	K01692
Metabolism	Amino acid metabolism	Phenylalanine metabolism	1	29	0.103876	ko00360	TRIAE_CS42_4BL_TGACv1_320411_AA1038280.1	K01692
Metabolism	Carbohydrate metabolism	C5-Branched dibasic acid metabolism	1	30	0.107274	ko00660	TRIAE_CS42_6AS_TGACv1_487122_AA1568340.1	K01703
Metabolism	Amino acid metabolism	Valine, leucine and isoleucine biosynthesis	1	39	0.137335	ko00290	TRIAE_CS42_6AS_TGACv1_487122_AA1568340.1	K01703
Cellular Processes	Cell growth and death	Cell cycle - Caulobacter	1	46	0.160071	ko04112	TRIAE_CS42_4BL_TGACv1_320837_AA1049910.1	K01358
Metabolism	Carbohydrate metabolism	Butanoate metabolism	1	55	0.188496	ko00650	TRIAE_CS42_4BL_TGACv1_320411_AA1038280.1	K01692
Metabolism	Amino acid metabolism	Lysine degradation	1	61	0.206953	ko00310	TRIAE_CS42_4BL_TGACv1_320411_AA1038280.1	K01692
Metabolism	Carbohydrate metabolism	Propanoate metabolism	1	67	0.225025	ko00640	TRIAE_CS42_4BL_TGACv1_320411_AA1038280.1	K01692
Metabolism	Metabolism of other amino acids	beta-Alanine metabolism	1	71	0.236862	ko00410	TRIAE_CS42_4BL_TGACv1_320411_AA1038280.1	K01692
Metabolism	Amino acid metabolism	Tryptophan metabolism	1	76	0.251425	ko00380	TRIAE_CS42_4BL_TGACv1_320411_AA1038280.1	K01692
Metabolism	Lipid metabolism	Fatty acid degradation	1	85	0.276999	ko00071	TRIAE_CS42_4BL_TGACv1_320411_AA1038280.1	K01692
Metabolism	Amino acid metabolism	Valine, leucine and isoleucine degradation	1	86	0.27979	ko00280	TRIAE_CS42_4BL_TGACv1_320411_AA1038280.1	K01692
Metabolism	Energy metabolism	Oxidative phosphorylation	1	107	0.336177	ko00190	AIG90481	K05580
Metabolism	Carbohydrate metabolism	Pentose phosphate pathway	1	123	0.37639	ko00030	TRIAE_CS42_3DS_TGACv1_272455_AA0920950.1	K22229
Group of YM158-WL/YM158-CK
KEGG_A_class	KEGG_B_class	Pathway	YM158-WL/YM158-CK with KO annotation (9)	All genes with pathway annotation (3193)	Pvalue	Pathway ID	Genes	KOs
Metabolism	Metabolism of terpenoids and polyketides	Terpenoid backbone biosynthesis	4	40	2.54569e-06	ko00900	TRIAE_CS42_1AL_TGACv1_002534_AA0042890.1;TRIAE_CS42_1BL_TGACv1_030959_AA0104550.1;TRIAE_CS42_1DL_TGACv1_063491_AA0227880.1;TRIAE_CS42_1DL_TGACv1_063491_AA0227880.2	K05356+K05356+K05356+K05356
Metabolism	Lipid metabolism	Fatty acid biosynthesis	2	51	0.008383	ko00061	TRIAE_CS42_4AS_TGACv1_306673_AA1011900.1;TRIAE_CS42_4DL_TGACv1_343777_AA1139610.1	K00645+K00645
Metabolism	Carbohydrate metabolism	C5-Branched dibasic acid metabolism	1	30	0.0815491	ko00660	TRIAE_CS42_6AS_TGACv1_487122_AA1568340.1	K01703
Metabolism	Amino acid metabolism	Valine, leucine and isoleucine biosynthesis	1	39	0.104833	ko00290	TRIAE_CS42_6AS_TGACv1_487122_AA1568340.1	K01703
Cellular Processes	Cell growth and death	Cell cycle - Caulobacter	1	46	0.122578	ko04112	TRIAE_CS42_4BL_TGACv1_320837_AA1049910.1	K01358
